# Supplementary material for: Characterization of Cell Wall Compositions of Sodium Azide-Induced Brittle Mutant Lines in IR64 Variety and Its Potential Application
Source: Plants (Basel). 2024 Nov 25;13(23):3303. doi: 10.3390/plants13233303 (PMC11644806; doi:10.3390/plants13233303)
Supplement: Supplementary file 1 [file plants-13-03303-s001.zip]

Archive with 3 entries (3 files):
- Supplementary figures.pdf
- Supplementary Table S2.xlsx
- Supplementary tables.pdf
