# Supplementary material for: Characterization of Cell Wall Compositions of Sodium Azide-Induced Brittle Mutant Lines in IR64 Variety and Its Potential Application
Source: Plants (Basel). 2024 Nov 25;13(23):3303. doi: 10.3390/plants13233303 (PMC11644806; doi:10.3390/plants13233303)
Supplement: Supplementary file 1 [file plants-13-03303-s001.zip › Supplementary Table S2.xlsx]

## Sheet: Sheet1
Table S2. Morphological traits of BMLs and its wild type
Lines/Variety	Base leaf: Sheath color	Leaf: Leaf color	Leaf: green intensity	Leaves: anthocyanin color	Leaves: anthocyanin pigment distribution	Leaf sheath: anthocyanin color appearance	Leaf sheath: anthocyanin pigment intensity	Leaf: surface hairy (soft hair)	Leaf: surface hairy (hooked hair)	Leaves: leaf auricle anthocyanin pigment color	Leaf: Leaf collar anthocyanin color	Leaf: Leaf ligule color	Culm: Habits	Leaf length	Leaf blade: width	Heading period (50% of plants heading)	Leaf: Leaf Shape (Early Observation)	Spike: awn	Spike: awn color (early observation)	stem brittle (early observation)	leaf brittle (early observation)	Outer glume: glume ridge anthocyanin color (early observation)	Outer glume: Anthocyanin color in the area below the apex (early observation)	Outer glume: top anthocyanin color (early observation)	Spikelets: stigma color	Leaf color (color card)	Stem: Length (except ears)	Stem: Stem node sheath occipital anthocyanin color	Stem: Stem node sheath occipital anthocyanin color concentration	Stem: internode anthocyanin pigment color	Stem: Stem node anthocyanin color degree	Ears: number of ears per plant	Spike: awn distribution	Spikelets: outer glume tip and end color	Leaf: Leaf shape (Late Observation)	Spike: awn color (late observation)	Spike: the shape of the opposite stem	Spike: draw out love	Maturity	Panicle length	Panicle number	Grain: Length	Grain: width	L/W	fertility	Force	brittleness score	NDF	ADF
IR64	1	2	5	1	0	1	0	1	3	1	1	1	3	31.6778	1.3	114	1	1	0	1	1	1	1	1	1	3	70.3333	1	0	1	0	23	0	2	1	0	2	9	144	22.0144	23	10.23	2.67	3.83146	77.8885	0.609649	0	65.84	33.72
AZ0328	1	2	5	1	0	1	0	1	3	1	1	1	3	29.4	0.87	132	1	1	0	1	1	1	1	1	1	3	59	1	0	1	0	23	0	2	1	0	-9	-9	162	16.5	23	10.42	2.61	3.99234	17.1909	0.426772	1	70.14	31.07
AZ0331	1	2	5	1	0	1	0	1	3	1	1	1	3	30.1111	1.2	114	1	1	0	1	1	1	1	1	1	3	68.6667	1	0	1	0	21.6667	0	2	3	0	2	7	144	21.7768	21.6667	10.21	2.66	3.83835	64.2981	0.56359	1	-9	-9
AZ0402	1	2	5	1	0	1	0	1	3	1	1	1	3	30.8111	1.15556	115	1	1	0	1	1	1	1	1	1	3	71	1	0	1	0	28	0	2	3	0	2	9	145	22.3396	28	10.17	2.49	4.08434	74.2204	0.510844	1	-9	-9
AZ0449	1	2	5	1	0	1	0	1	3	1	1	1	3	31.3889	1.3	114	1	1	0	9	9	1	1	1	1	3	73.3333	1	0	1	0	22.3333	0	2	3	0	2	9	144	20.1764	22.3333	10.55	2.73	3.86447	74.0861	0.189808	3	63.94	27.94
AZ0464	1	2	5	1	0	1	0	1	3	1	1	1	3	29.8333	1.23333	114	1	1	0	9	9	1	1	1	1	3	73	1	0	1	0	22.6667	0	2	1	0	2	9	144	20.3697	22.6667	10.56	2.68	3.9403	70.1808	0.33931	1	64.96	32.93
AZ0493	1	2	5	1	0	1	0	1	3	1	1	1	3	31.5444	1.06667	114	1	9	1	9	9	1	1	1	1	3	67.3333	1	0	1	0	24.3333	2	2	3	1	3	7	144	18.8421	24.3333	10.65	2.6	4.09615	72.1657	0.213504	3	69.79	31.31
AZ0494	1	2	5	1	0	1	0	1	3	1	1	1	3	27.1889	1.2	116	1	1	0	9	9	1	1	1	1	3	70	1	0	1	0	24	0	2	3	0	2	9	146	21.402	24	9.76	2.65	3.68302	74.4053	0.318651	1	65.01	29.49
AZ0497	4	3	-9	9	4	9	7	1	3	9	9	9	3	14.5333	0.955556	120	1	1	0	1	1	3	3	5	5	-9	37	9	3	9	3	26.6667	0	5	1	0	2	5	150	12.2225	26.6667	8.56	2.49	3.43775	52.402	0.485	1	64.43	27.01
AZ0499	1	2	5	1	0	1	0	1	2	1	1	1	3	14.8556	0.955556	115	1	9	1	1	1	1	1	5	5	3	41.3333	1	0	1	0	32	3	2	1	2	2	5	145	14.9595	32	8.76	2.69	3.25651	63.6595	0.530744	1	-9	-9
AZ0504	3	2	5	9	2	9	3	1	3	9	9	9	3	14.6333	0.844444	121	1	1	0	1	1	1	1	5	5	3	35	1	0	1	0	44	0	5	1	0	2	9	151	13.1389	44	8.34	2.62	3.18321	20.0061	0.455197	1	65.85	29
AZ0509	2	2	5	9	1	9	1	1	2	1	1	1	3	15.0667	0.833333	121	1	9	1	1	9	1	1	1	1	3	32.6667	1	0	1	0	31.3333	1	5	1	1	1	9	151	12.634	31.3333	8.24	2.46	3.34959	33.6825	0.205526	1	67.65	30.95
AZ0542	1	2	3	1	0	1	0	1	2	1	1	1	3	34.0444	0.877778	117	1	1	0	1	1	1	1	1	1	2	67	1	0	1	0	22.6667	0	2	3	0	3	9	147	23.7195	22.6667	9.61	2.24	4.29018	64.2749	0.387844	1	66.17	30.18
AZ0564	1	2	5	1	0	1	0	1	3	1	1	1	3	28.6111	1.06667	110	1	1	0	1	1	1	1	1	1	3	62.3333	1	0	1	0	18.6667	0	2	1	0	2	2	140	19.7584	18.6667	9.88	2.43	4.06584	68.0186	0.433246	1	67.43	29.12
AZ0819	1	2	5	1	0	1	0	1	2	1	1	1	3	28.9111	1.25556	116	1	1	0	1	9	1	1	1	1	3	68.3333	1	0	1	0	24.3333	0	2	3	0	2	9	146	21.3375	24.3333	9.84	2.54	3.87402	80.1972	0.568856	1	-9	-9
AZ1066	1	2	5	1	0	1	0	1	3	1	1	1	3	25.4556	1.07778	116	1	1	0	1	9	1	1	1	1	4	36.3333	1	0	1	0	26	0	2	1	0	1	7	146	17.1945	26	8.33	2.64	3.1553	56.3542	0.501488	1	66.5	29.62
AZ1077	1	2	5	1	0	1	0	1	3	1	1	1	3	29.5111	1.2	116	1	1	0	9	9	1	1	1	1	3	74	1	0	1	0	27	0	2	1	0	2	9	146	19.9977	27	10.16	2.69	3.77695	78.2194	0.18254	3	63.98	27.57
AZ1124	1	2	5	1	0	1	0	1	3	1	1	1	3	24.8778	1.04444	110	3	1	0	1	9	1	1	1	1	4	40.6667	1	0	1	0	36.6667	0	2	3	0	1	7	140	16.0328	36.6667	9.64	2.51	3.84064	7.60674	0.467551	1	61.49	26.33
AZ1201.1	1	2	7	1	0	1	0	1	3	1	1	1	3	25.3333	1.57778	109	1	1	0	1	9	1	1	1	1	5	88	1	0	1	0	11.6667	0	2	1	0	1	5	139	20.9417	11.6667	7.35	3.49	2.10602	6.98195	0.398556	1	62.24	35.98
AZ1341	1	2	5	1	0	1	0	1	3	1	1	1	3	29.1111	1.04444	121	1	1	0	9	9	1	1	1	1	3	52.6667	1	0	1	0	15.6667	0	2	3	0	2	5	151	17.9262	15.6667	9.99	2.63	3.79848	59.3496	0.0870892	5	63	26.93
AZ1342	1	2	5	1	0	1	0	3	3	1	1	1	3	32.4222	1.13333	121	3	9	1	1	1	1	1	1	1	3	64.3333	1	0	1	0	24.6667	1	2	3	2	2	5	151	24.0578	24.6667	10.05	2.65	3.79245	28.5014	0.585	1	68.41	32.23
AZ1509	1	2	5	1	0	1	0	1	2	1	1	1	3	16.3889	1.13333	116	1	1	0	1	1	1	1	1	1	3	55.3333	1	0	1	0	29	0	2	1	0	2	7	146	17.9505	29	9.54	2.51	3.8008	72.3573	0.417234	1	66.73	31.84
AZ1523	1	2	5	1	0	1	0	1	2	1	1	1	3	17.1333	0.8	115	1	1	0	1	1	1	1	1	1	4	51.3333	1	0	1	0	38	0	2	3	0	2	7	145	16.8055	38	9.96	2.41	4.13278	80.7652	0.632667	1	66.77	33.5
AZ1526	1	2	5	1	0	1	0	1	2	1	1	1	3	27.2889	0.877778	121	1	9	1	9	9	1	1	1	1	3	48.3333	1	0	1	0	12.6667	1	2	1	-9	3	9	151	19.419	12.6667	9.56	2.33	4.103	53.4923	0.176812	1	59.14	34.29
AZ1710	1	2	5	1	0	1	0	1	3	1	1	1	3	31.3222	1.35556	117	1	1	0	1	9	1	1	1	1	4	44.3333	1	0	1	0	26.3333	0	5	1	0	2	3	151	16.1573	26.3333	9.39	3.6	2.60833	42.334	0.220961	1	60.8	27.92
AZ1801	1	2	5	1	0	1	0	1	3	1	1	1	5	25.8444	1.1	121	1	1	0	9	9	1	1	1	1	3	53.6667	1	0	1	0	19	0	2	3	0	3	9	151	17.3564	19	10.27	2.71	3.78967	56.0452	0.122441	5	60.25	26.11
AZ1801.3	1	2	5	1	0	1	0	1	3	1	1	1	3	29.3667	1.17778	114	1	1	0	1	1	1	1	1	1	3	66.6667	1	0	1	0	21.6667	0	2	3	0	2	9	144	20.6967	21.6667	10.13	2.75	3.68364	64.573	0.662298	1	-9	-9
AZ1802.2	1	2	5	1	0	1	0	1	3	1	1	1	3	29.2111	1.24444	116	1	1	0	1	1	1	1	1	1	3	68	1	0	1	0	24.6667	0	2	1	0	2	9	146	23.3562	24.6667	10.44	2.53	4.12648	66.1993	0.554188	1	-9	-9
AZ1803	1	2	5	1	0	1	0	1	3	1	1	1	3	28.0444	1.15556	114	1	1	0	9	9	1	1	1	1	3	66.6667	1	0	1	0	15	0	2	3	0	2	7	144	22.3361	15	10.16	2.56	3.96875	42.2646	0.109199	3	66.19	28.8
AZ1803.2	1	2	5	1	0	1	0	1	3	1	1	1	3	29.2111	1.21111	114	1	1	0	1	1	1	1	1	1	3	70.3333	1	0	1	0	20.6667	0	2	3	0	2	9	144	20.5774	20.6667	10.38	2.63	3.94677	70.8512	0.593233	1	-9	-9
AZ1804	1	2	5	1	0	1	0	1	3	1	1	1	3	29.6111	1.17778	115	1	1	0	9	9	1	1	1	1	3	64	1	0	1	0	21.3333	0	2	3	0	2	9	145	20.695	21.3333	9.93	2.53	3.9249	61.5143	0.195393	3	63.89	27.25
AZ1805	1	2	5	1	0	1	0	1	3	1	1	1	3	32.9889	1.28889	114	1	1	0	9	9	1	1	1	1	3	65	1	0	1	0	22	0	2	3	0	2	9	144	20.8347	22	9.9	2.6	3.80769	64.9345	0.158808	3	65.14	28.91
AZ1805.2	1	2	5	1	0	1	0	1	3	1	1	1	3	29.9333	1.14444	114	1	1	0	1	1	1	1	1	1	3	69.6667	1	0	1	0	20.6667	0	2	3	0	2	9	144	21.7439	20.6667	10.29	2.54	4.05118	73.5309	0.546831	1	-9	-9
AZ1806	1	2	5	1	0	1	0	1	3	1	1	1	3	30.4444	1.27778	115	1	1	0	1	1	1	1	1	1	3	68	1	0	1	0	21.6667	0	2	3	0	2	9	145	23.1764	21.6667	10.4	2.56	4.0625	76.7621	0.482222	1	-9	-9
AZ1806.2	1	2	5	1	0	1	0	1	3	1	1	1	3	31.9778	1.24444	114	1	1	0	1	1	1	1	1	1	3	68.3333	1	0	1	0	22.3333	0	2	1	0	2	9	144	22.3168	22.3333	10.07	2.6	3.87308	82.3467	0.592819	1	-9	-9
AZ1807	1	2	5	1	0	1	0	1	3	1	1	1	5	22.4	0.888889	121	1	1	0	9	9	1	1	1	1	3	51.6667	1	0	1	0	21	0	2	3	0	3	7	151	17.9185	21	10.4	2.59	4.01544	55.2647	0.088159	5	58.27	23.85
AZ1807.2	1	2	5	1	0	1	0	1	3	1	1	1	3	28.1111	1.02222	114	1	1	0	1	1	1	1	1	1	3	62.6667	1	0	1	0	28.3333	0	2	3	0	2	9	144	21.5636	28.3333	10.76	2.65	4.06038	69.0719	0.454381	1	-9	-9
AZ1808	1	2	5	1	0	1	0	1	3	1	1	1	3	29.2444	1.05556	115	1	1	0	1	1	1	1	1	1	3	64.6667	1	0	1	0	29.6667	0	2	1	0	2	9	145	21.7145	29.6667	10.59	2.6	4.07308	69.591	0.458232	1	-9	-9
AZ1808.2	1	2	5	1	0	1	0	1	3	1	1	1	3	30.8667	1.23333	114	1	1	0	9	9	1	1	1	1	3	72	1	0	1	0	22	0	2	3	0	2	9	144	20.9498	22	10.18	2.67	3.81273	67.5877	0.071831	3	66.21	28.86
AZ1808.3	1	2	5	1	0	1	0	1	3	1	1	1	3	34.4889	1.23333	115	3	1	0	9	9	1	1	1	1	3	67	1	0	1	0	26.6667	0	2	3	0	2	7	145	21.4358	26.6667	10.37	2.63	3.94297	71.7271	0.179036	3	66.38	30.31
AZ1809	1	2	5	1	0	1	0	1	3	1	1	1	3	31.2778	1.2	115	1	1	0	1	1	1	1	1	1	3	71	1	0	1	0	24	0	2	3	0	2	9	145	24.0445	24	10.49	2.55	4.11373	72.3919	0.565137	1	-9	-9
AZ1810	1	2	5	1	0	1	0	1	3	1	1	1	3	33.8444	1.22222	115	3	1	0	9	9	1	1	1	1	3	70.6667	1	0	1	0	25	0	2	3	0	2	9	145	21.3153	25	10.42	2.61	3.99234	52.4233	0.13051	3	67.47	28.48
AZ1810.2	1	2	5	1	0	1	0	1	3	1	1	1	3	30.4556	1.14444	114	3	1	0	1	1	1	1	1	1	3	70.6667	1	0	1	0	24.3333	0	2	3	0	2	9	144	18.1323	24.3333	10.41	2.64	3.94318	73.8093	0.119512	3	64.66	26.9
AZ1811	1	2	5	1	0	1	0	1	3	1	1	1	3	34.0667	1.26667	114	1	1	0	1	1	1	1	1	1	3	76	1	0	1	0	24.3333	0	2	3	0	2	9	144	22.4437	24.3333	10.55	2.69	3.92193	57.7814	0.49158	1	-9	-9
AZ1812	1	2	5	1	0	1	0	1	3	1	1	1	3	32.5333	1.23333	114	1	1	0	1	1	1	1	1	1	3	72.6667	1	0	1	0	24.6667	0	2	3	0	2	9	144	21.4469	24.6667	10.22	2.66	3.84211	71.4959	0.53584	1	-9	-9
AZ1813	1	2	5	1	0	1	0	1	3	1	1	1	3	32.7	1.22222	115	1	1	0	1	1	1	1	1	1	3	76	1	0	1	0	21.6667	0	2	3	0	2	9	145	23.0268	21.6667	10.35	2.66	3.89098	76.3185	0.528283	1	-9	-9
																																						-9 = missing data
[truncated: 5 more columns]
